# Supplementary material for: Benchmarking medical laboratory performance on a global scale
Source: Front Public Health. 2024 Jun 17;12:1363957. doi: 10.3389/fpubh.2024.1363957 (PMC11215183; doi:10.3389/fpubh.2024.1363957)
Supplement: Supplementary file 1 [file Data_Sheet_1.ZIP]

Archive with 1 entries (1 files):
- Supplement_2023-1231-5484.html
